# Supplementary material for: Development and Optimization of a Silica Column-Based Extraction Protocol for Ancient DNA
Source: Genes (Basel). 2022 Apr 13;13(4):687. doi: 10.3390/genes13040687 (PMC9032354; doi:10.3390/genes13040687)
Supplement: Supplementary file 1 [file genes-13-00687-s001.zip]

Archive with 13 entries (13 files):
- Figure S1.jpeg
- Figure S10.jpeg
- Figure S11.jpeg
- Figure S2.jpeg
- Figure S3.jpeg
- Figure S4.jpeg
- Figure S5.jpeg
- Figure S6.jpeg
- Figure S7.jpeg
- Figure S8.jpeg
- Figure S9.jpeg
- Supplementary Protocol S1.pdf
- Supplementery Tables.xlsx
