# Supplementary material for: Development and Optimization of a Silica Column-Based Extraction Protocol for Ancient DNA
Source: Genes (Basel). 2022 Apr 13;13(4):687. doi: 10.3390/genes13040687 (PMC9032354; doi:10.3390/genes13040687)
Supplement: Supplementary file 1 [file genes-13-00687-s001.zip › Supplementery Tables.xlsx]

## Sheet: Table S1
Table S1: Overview of samples included in this study
Sample	Species	Sample age cal BP	Material	Country	Region
MD071	Mammuthus primigenius	4407	Tusk	Russia	Wrangel Island
MD076	Mammuthus primigenius	9207	Bone	Russia	Wrangel Island
MD080	Mammuthus primigenius	5162	Tusk	Russia	Wrangel Island
MD100	Mammuthus primigenius	7074	Bone	Russia	Wrangel Island
MD128	Mammuthus primigenius	5510	Tusk	Russia	Wrangel Island
L450	Mammuthus primigenius	8871	Bone	Russia	Wrangel Island
L465	Mammuthus primigenius	8703	Tusk	Russia	Wrangel Island
MD001	Mammuthus primigenius	NA	Tibia	Russia	Ayon Island
MD002	Mammuthus primigenius	NA	Femur	Russia	Ayon Island
MD004	Mammuthus primigenius	NA	Tusk	Russia	Ayon Island
MD005	Mammuthus primigenius	NA	Tusk	Russia	Ayon Island
MD006	Mammuthus primigenius	NA	Bone	Russia	Ayon Island
L159	Mammuthus primigenius	23625	Femur	Russia	Chukotka
MD018	Mammuthus primigenius	31731	Tusk	Russia	Ayon Island
MD013	Mammuthus primigenius	NA	Tusk	Russia	Ayon Island
MD015	Mammuthus primigenius	NA	Tusk	Russia	Ayon Island
MD017	Mammuthus primigenius	NA	Femur	Russia	Ayon Island
MD064	Mammuthus primigenius	NA	Tusk	Russia	Wrangel Island
MD065	Mammuthus primigenius	NA	Tusk	Russia	Wrangel Island
MD066	Mammuthus primigenius	NA	Tusk	Russia	Wrangel Island
MD067	Mammuthus primigenius	NA	Bone	Russia	Wrangel Island
MD122	Mammuthus primigenius	NA	Scapula	Russia	Wrangel Island
MD123	Mammuthus primigenius	NA	Tusk	Russia	Wrangel Island
MD124	Mammuthus primigenius	NA	Tusk	Russia	Wrangel Island
MD126	Mammuthus primigenius	NA	Tusk	Russia	Wrangel Island
MD129	Mammuthus primigenius	NA	Tusk	Russia	Wrangel Island
L378	Mammuthus primigenius	7222	Tusk	Russia	Wrangel Island
L435	Mammuthus primigenius	NA		Russia	Chukotka
L390	Mammuthus primigenius	6010	Tusk	Russia	Wrangel Island
L419	Mammuthus primigenius	8114	Tooth	Russia	Wrangel Island
L426	Mammuthus primigenius	8218	Tooth	Russia	Wrangel Island
L430	Mammuthus primigenius	NA		Russia	Chukotka
L456	Mammuthus primigenius	8468	Bone	Russia	Wrangel Island
MD189	Mammuthus primigenius	NA	Tusk	Russia	Taimyr Peninsula
P22	Mammuthus primigenius	NA	Tooth	Russia	Wrangel island

## Sheet: Table S2
Table S2: Summary of sequencing results and summary statistics of samples included in this study
Sample	Reads after downsampling	Experiment	Treatment	Mapped fragments before duplicate removal	Mapped fragments after duplicate removal	Endogenous DNA content (%)	Complexity (%)	Duplicates (%)	Average fragment length (bp)	GC content (%)	Coverage/kb	Mean DeltaD	Mean DeltaS	Mean Lambda
L159	12510000	predigestion	control	387988	288724	3.1	74.42	25.58	71.68	0.43	6.33	0.0055	0.0616	0.4993
MD001	11250000	predigestion	control	1820395	1462959	16.18	80.36	19.64	65.72	0.42	29.39	0.0056	0.0493	0.4325
MD002	7150000	predigestion	control	1699458	1541701	23.77	90.72	9.28	66.41	0.41	31.29	0.0066	0.0723	0.4805
MD004	8460000	predigestion	control	213977	192221	2.53	89.83	10.17	79.3	0.41	4.66	0.0058	0.0603	0.4961
MD005	10680000	predigestion	control	1325558	1034383	12.41	78.03	21.97	79.81	0.41	25.23	0.0056	0.0829	0.4849
MD006	11850000	predigestion	control	808929	724013	6.83	89.5	10.5	63.1	0.42	13.96	0.006	0.0515	0.4221
L159	12510000	predigestion	predigestion	1240938	633337	9.92	51.04	48.96	63.3	0.42	12.25	0.0058	0.0548	0.4518
MD001	11250000	predigestion	predigestion	2377657	1687494	21.13	70.97	29.03	60.57	0.42	31.24	0.0054	0.0473	0.3565
MD002	7150000	predigestion	predigestion	1758585	1409308	24.6	80.14	19.86	65.29	0.41	28.12	0.0064	0.0805	0.4985
MD004	8460000	predigestion	predigestion	165578	126803	1.96	76.58	23.42	79.71	0.42	3.09	0.0052	0.0568	0.4448
MD005	10680000	predigestion	predigestion	2038827	1564530	19.09	76.74	23.26	78.21	0.42	37.4	0.0055	0.0837	0.4834
MD006	11850000	predigestion	predigestion	1421190	1083425	11.99	76.23	23.77	62.44	0.42	20.68	0.0057	0.055	0.4211
MD122	5660000	silica column	QIAquick	364483	300825	6.44	82.53	17.47	68.83	0.42	6.33	0.0059	0.0516	0.4029
MD123	6880000	silica column	QIAquick	123054	78205	1.79	63.55	36.45	43.2	0.32	1.03	0.0117	0.5641	0.6467
MD124	7290000	silica column	QIAquick	195550	161411	2.68	82.54	17.46	50.76	0.38	2.5	0.0066	0.1371	0.5711
L378	12340000	silica column	QIAquick	4757812	3229515	38.56	67.88	32.12	85.26	0.41	84.15	0.0049	0.0337	0.2832
L435	44470000	silica column	QIAquick	26145549	20200630	58.79	77.26	22.74	75.74	0.41	467.66	0.0061	0.0535	0.4522
MD122	5660000	silica column	MinElute	419932	379968	7.42	90.48	9.52	71.34	0.41	8.28	0.0062	0.0511	0.3793
MD123	6880000	silica column	MinElute	204759	116427	2.98	56.86	43.14	43.35	0.29	1.54	0.0096	0.4168	0.618
MD124	7290000	silica column	MinElute	212406	180489	2.91	84.97	15.03	50.76	0.36	2.8	0.0073	0.1375	0.5651
L378	12340000	silica column	MinElute	4199998	3273612	34.04	77.94	22.06	86.41	0.41	86.45	0.0048	0.0333	0.2748
L435	44470000	silica column	MinElute	25867345	19004286	58.17	73.47	26.53	77.48	0.41	450.04	0.0061	0.0539	0.4498
MD018	47330000	USER	6 Units USER	20142387	16832534	42.56	83.57	16.43	68.09	0.41	350.33	0.0026	0.0357	0.197
MD066	33220000	USER	6 Units USER	519404	426630	1.56	82.14	17.86	82.46	0.41	10.75	0.0055	0.0663	0.4238
MD067	35460000	USER	6 Units USER	683351	595778	1.93	87.18	12.82	62.7	0.41	11.42	0.007	0.0731	0.4659
MD018	47330000	USER	3 Units USER	20142387	17431674	42.56	86.54	13.46	70.68	0.41	376.55	0.0023	0.037	0.1882
MD066	33220000	USER	3 Units USER	519404	431367	1.56	83.05	16.95	85.22	0.41	11.24	0.0056	0.0816	0.4903
MD067	35460000	USER	3 Units USER	695440	576912	1.96	82.96	17.04	63.12	0.41	11.13	0.007	0.0787	0.4604
L450	14350000	Bleach wash + predigestion	control	1115406	1007157	7.77	90.3	9.7	52.91	0.41	16.29	0.0059	0.0642	0.4515
L465	19230000	Bleach wash + predigestion	control	1840479	1520366	9.57	82.61	17.39	55.02	0.4	25.57	0.0055	0.0495	0.3979
MD071	5830000	Bleach wash + predigestion	control	3452150	2814036	59.21	81.52	18.48	77	0.4	66.23	0.0058	0.0524	0.4293
MD076	16200000	Bleach wash + predigestion	control	4729408	3958125	29.19	83.69	16.31	70.15	0.41	84.87	0.0065	0.0564	0.4138
MD080	9990000	Bleach wash + predigestion	control	3471478	2936602	34.75	84.59	15.41	54.74	0.38	49.13	0.0069	0.0869	0.5063
MD100	24920000	Bleach wash + predigestion	control	3905337	3268370	15.67	83.69	16.31	68.04	0.41	67.97	0.0063	0.0529	0.3792
MD128	14100000	Bleach wash + predigestion	control	3814412	3046835	27.05	79.88	20.12	69.8	0.4	65	0.0061	0.069	0.4803
L450	14350000	Bleach wash + predigestion	Bleach wash + predigestion	2252970	1707050	15.7	75.77	24.23	55.32	0.41	28.86	0.0063	0.0683	0.4558
L465	19230000	Bleach wash + predigestion	Bleach wash + predigestion	2492357	1978555	12.96	79.38	20.62	53.94	0.4	32.62	0.0056	0.0524	0.3994
MD071	5830000	Bleach wash + predigestion	Bleach wash + predigestion	3110328	2186005	53.35	70.28	29.72	74.63	0.39	49.86	0.006	0.0555	0.4433
MD076	16200000	Bleach wash + predigestion	Bleach wash + predigestion	7448179	5778036	45.98	77.58	22.42	70.11	0.41	123.81	0.0068	0.0615	0.4319
MD080	9990000	Bleach wash + predigestion	Bleach wash + predigestion	3511652	2762846	35.15	78.68	21.32	53.18	0.37	44.9	0.0072	0.0937	0.5331
MD100	24920000	Bleach wash + predigestion	Bleach wash + predigestion	6972869	5512465	27.98	79.06	20.94	69.05	0.41	116.33	0.0068	0.057	0.4116
MD128	14100000	Bleach wash + predigestion	Bleach wash + predigestion	3933597	2800840	27.9	71.2	28.8	72.26	0.39	61.86	0.0063	0.0753	0.495
L390	41380000	centrifugal concentrator filter	10 kDa	493023	385422	1.19	78.18	21.82	61.52	0.4	7.25	0.0064	0.0685	0.471
L419	5970000	centrifugal concentrator filter	10 kDa	114342	90681	1.92	79.31	20.69	48.32	0.37	1.34	0.0084	0.0981	0.5334
L426	61930000	centrifugal concentrator filter	10 kDa	39003814	31730073	62.98	81.35	18.65	93.26	0.41	904.41	0.006	0.0442	0.4546
L430	40230000	centrifugal concentrator filter	10 kDa	15500019	10933479	38.53	70.54	29.46	78.45	0.41	262.15	0.0064	0.0846	0.5021
L456	21170000	centrifugal concentrator filter	10 kDa	10018345	7400761	47.32	73.87	26.13	82.46	0.41	186.52	0.0061	0.034	0.3633
MD189	16670000	centrifugal concentrator filter	10 kDa	5217992	3367568	31.3	64.54	35.46	73.94	0.4	76.1	0.0053	0.0448	0.3433
P22	6410000	centrifugal concentrator filter	10 kDa	269747	183268	4.21	67.94	32.06	52.62	0.38	2.95	0.007	0.0661	0.4308
L390	41380000	centrifugal concentrator filter	30 kDa	522166	375460	1.26	71.9	28.1	62.8	0.4	7.21	0.0064	0.0709	0.4706
L419	5970000	centrifugal concentrator filter	30 kDa	97830	67270	1.64	68.76	31.24	48.85	0.37	1	0.0081	0.1037	0.5368
L426	61930000	centrifugal concentrator filter	30 kDa	38393524	28076075	62	73.13	26.87	91.67	0.41	786.61	0.006	0.0423	0.4471
L430	40230000	centrifugal concentrator filter	30 kDa	15254598	11589305	37.92	75.97	24.03	80.09	0.41	283.71	0.0064	0.0846	0.5021
L456	21170000	centrifugal concentrator filter	30 kDa	9914494	7960621	46.83	80.29	19.71	83.31	0.41	202.7	0.0061	0.0335	0.3466
MD189	16670000	centrifugal concentrator filter	30 kDa	5217292	3497479	31.3	67.04	32.96	76.97	0.41	82.28	0.0054	0.0479	0.3586
P22	6410000	centrifugal concentrator filter	30 kDa	284533	219823	4.44	77.26	22.74	54.41	0.38	3.66	0.0074	0.0734	0.4687
